# Supplementary material for: Role of CD44 in Chemotherapy Treatment Outcome: A Scoping Review of Clinical Studies
Source: Int J Mol Sci. 2024 Mar 8;25(6):3141. doi: 10.3390/ijms25063141 (PMC10970610; doi:10.3390/ijms25063141)
Supplement: Supplementary file 1 [file ijms-25-03141-s001.zip]

Archive with 2 entries (2 files):
- Supplementary Table 1.pdf
- Supplementary Table 2_Extraction Table.xlsx
