# Supplementary material for: Role of CD44 in Chemotherapy Treatment Outcome: A Scoping Review of Clinical Studies
Source: Int J Mol Sci. 2024 Mar 8;25(6):3141. doi: 10.3390/ijms25063141 (PMC10970610; doi:10.3390/ijms25063141)
Supplement: Supplementary file 1 [file ijms-25-03141-s001.zip › Supplementary Table 2_Extraction Table.xlsx]

## Sheet: Data Extraction
Author	Title	P	I	C	O	Study type	Detailed intervention	CD44 variant/ligand	Methology	Major Findings	Effect	Biomarker
		Population/Samples (cancer type, sample number)	Interventions (list all first line interventions) eg. chemotherapy	Control (sometimes not present)	Outcome and measurement (specific) Eg. disease free survival, overall survival, rate of metastasis, progression, tumor size)	Eg. clinical trial	More information on the intervention (type of chemotherapy, duration, dose)	Eg. CD44v	Assessment of CD44 (how is cd44 quantified)		Overall effect of CD44 or HA on chemotherapy outcome	Eg. other cancer cell markers
Akay et al, 2022	The value of potential immunohistochemical biomarkers and clinicopathological findings in predicting response to neoadjuvant chemotherapy in breast cancer	Cancer type: Breast cancer Sample size: 91	1. Neoadjuvant chemotherapy 2.Surgical removal (sample taken before NAC, and 2nd sample at time of resection)	No control population [Tonsillar tissue was used as a positive control for CD44]	1. CD44 expression before and after neoadjuvant chemotherapy (extent/intensity of staining) 2. Tumour regression grade 3. Survival	Observational / before & after	Neoadjuvant chemotherapy - drug not specified	CD44 (Not testing for specific variant)	Histological tumor grade was evaluated using the Nottingham. modification of the Bloom-Richardson criteria. ER, PR, and Ki-67 status were assessed by immunohistochemistry (IHC).	1. CD44 staining extent (%), ER, PR, and age group had no significant risk effect on survival (p > 0.05), PR, tumor diameter, mitotic index, histological grade 2. VEGFR3 staining extent and intensity, CD44 staining intensity, cT stage, and age group had no significant risk effects on tumor regression grade (p > 0.05)	No effect
Baek et al, 2011	Serum CD44 levels and overall survival in patients with HER2-positive breast cancer	Cancer type: HER positive Breast cancer Sample size 56	1. Neoadjuvant chemotherapy 2. Definitive surgery	54 patients with HER2-negative breast cancer.	1. Experienced a pathological complete response or did not experience a pathological complete response	Observational	Not specified	Serum sCD44	Circulating sCD44 measures as ng/ml	1. Mean concentrations of sCD44 were 430.1 ng/ml in the 12 patients who experienced a pathological complete response and 427.6 ng/ml in the 42 patients who did not experience a pathological complete response (not significant). 2. Among subgroups of patients who underwent neoadjuvant chemotherapy, we did not find any significant differences in the serum concentration of sCD44 between those who did…	No effect	HER2
Baschnagel et al, 2017	Combined CD44, c-MET, and EGFR expression in p16-positive and p16-negative head and neck squamous cell carcinomas	Cancer type: Head and neck squamous cell carcinoma Sample size: 105	1. Chemoradiotherapy	No control population	1. Locoregional control 2. Distant metastases 3. Disease-free survival 4. Overall survival	Retrospective study	1. All patients were treated with definitive concurrent chemoradiation. Chemotherapy given at the discretion of the treating medical oncologist and consisted of cisplatin (n = 68), carboplatin (n = 15), or cetuximab (n = 22). 17% (n = 18) received docetaxel, cisplatin, and 5-fluorouracil-based neoadjuvant chemotherapy. 2. All patients received intensity-modulated radiation therapy with a simultan…	CD44	Immunohistochemistry - CD44 clone EPR1013Y (Abcam, Cambridge, MA, USA)	1. High CD44 expression predicted for worse LRC (HR: 2.44; 95% CI: 1.16–5.13; P = 0.018), DFS (HR: 2.61; 95% CI: 1.46–4.67; P = 0.001), and OS (HR: 2.52; 95% CI: 1.30–4.92; P = 0.007) but not DM (P = 0.57) on univariate analysis. 2. Patients with both high CD44 and c-MET expression had a poor prognosis with a 2-year DFS of 30% compared to 70% in the rest of the cohort (P = 0.003). 3. On multivari…	Negative	p16, EGFR, and c-MET
Beukinga et al, 2021	Addition of HER2 and CD44 to 18F-FDG PET–based clinico-radiomic models enhances prediction of neoadjuvant chemoradiotherapy response in esophageal cancer	Cancer type: locally advanced oesophageal cancer Sample size: 96 patient in total, 43 patients have CD44 analysis	1. Neoadjuvant chemoradiotherapy 2. Concurrent radiotherapy 3. Surgery	No control population	1. Pathologic response to NCRT according to the Mandard tumor regression grade (TRG)	Retrospective	1. Neoadjuvant chemoradiotherapy - carboplatin (AUC of 2 mg min mL−1) and paclitaxel (50 mg/m2), at least 4 of the 5 cycles 2. Concurrent radiotherapy (41.4 Gy in 23 fractions) 3. Surgery - Curative intended transthoracic open or minimal invasive esophagectomy with mediastinal and upper abdominal lymphadenectomy was performed 6–8 weeks after completion of NCRT	CD44	Immunohistochemistry staining was performed on 5-μm tissue sections from archival biopsies using primary antibodies against CD44	1. CD44 related to a higher probability of achieving γpCR 2. CD44 was found more frequently in complete responders than in incomplete responders. From 16 CD44-negative patients, 15 developed a non-γpCR (positive predictive value of 94%), while 8 of the 9 patients with γpCR were CD44-positive (sensitivity of 89%). Only 1 of the 16 (6%) CD44-negative patients had a T1–2 tumor, while 22 of the 27 (8…	Positive	HER-2
Boldrini et al, 2010	Immunoexpression of ezrin and CD44 in patients with osteosarcoma	Cancer type: Primary Osteosarcoma Sample size: 52	1. Preoperative chemotherapy 2. Surgery 3. Postoperative chemotherap	No control population	3 and 5-year survival rates	Retrospective study	Brazilian Osteosarcoma Treatment Group 2000 and Children Oncology Group 9754, drug not specified in paper	CD44H	CD44 expression (CD44 immunoreactivity were observed: diffuse cytoplasmic staining and membrane staining. There was no significant relationship between overexpression and metastatic potential.)	1. Overall survival rates for CD44-positive and negative patients were similar (21.5% and 25.3%, respectively) (P=0.676).	No effect	Immunoreactive for ezrin
Chopra et al, 2019	Cancer Stem Cells, CD44, and Outcomes Following Chemoradiation in Locally Advanced Cervical Cancer: Results From a Prospective Study	Cancer type: Locally advanced squamous cancer of cervix Sample size: 148	1. Chemotherapy 2. Concurrent radiotherapy	No control population	1. Locoregional and distant relapse 2. 3-year disease-free survival rate	Prospective study	1. Chemotherapy - external radiation (46 Gy/23 fractions over 4.5 weeks) - median of 4 cycles (range, 0-6 cycles) 2. Concurrent radiotherapy - weekly cisplatin (40 mg/m2) - median dose of 83 Gy (46-89 Gy) 3. Deranged creatinine clearance (<40 mL/min) or anticipated poor tolerance because of performance status or pre-existing comorbidities received radiation therapy alone.	CD44	Immunohistochemistry - CD44 (1:100, Abcam 51037, detects most of CD44 isoforms except v2 and 19)	1. Poor clinical response in tumor samples that were CSC high and CD44 low at baseline (44% vs. 20.5%, P Z .01). 2. On univariate analysis, CSC high (2+) or CD44 low status predicted for locoregional relapse (P Z .001). 3. Moderate to strong expression of CSC proteins (SOX-2/OCT-4/Nanog) along with low CD44 expression (or CD44 loss) were independent predictors of increased locoregional relapse.	Negative	SOX-2, OCT-4, Nanog
Costa et al, 2001	CD44 isoform 6 (CD44v6) is a prognostic indicator of the response to neoadjuvant chemotherapy in cervical carcinoma	Cancer type: stage Ib and IIa bulky cervical carcinomas Sample size: 21	1. Neoadjuvant chemotherapy 2. Radical hysterectomy 3. Radiotherapy	No control population	1. Complete (disappearance of all measurable disease) and partial response (50% reduction of the lesion in the product of the two maximal tumor diameters) after NAC 2. RFS 3. OS	Prospective study	1. Neoadjuvant chemotherapy - treated before operation with a NAC regimen including cisplatin 40 mg/m2 as an intravenous infusion, epirubicin 30 mg/m2 given as an intravenous bolus, etoposide 75 mg/m2 given as an intravenous infusion, and bleomycin 15 mg given as an intravenous bolus on the first and second days. Treatment courses were repeated every 21 days for a total of three cycles 2. Radical…	CD44v6	Immunohistochemistry staining - CD44 var(v6) BMS125	1. In univariate analysis, reduced CD44v6 expression pre-NAC is associated with better chemotherapy complete and partial response (P=0.00056) 2. In multiple logistic regression analysis, the factor with independent predictive value for complete and partial response to NAC was CD44v6 expression prior to (P=0.0099) and after (P 5 0.0470) NAC. 3. Reduced CD44v6 expression is associated with increase…	Negative	a-catenin, pan-cadherin, MDR, B-catenin
Deng et al, 2014	ALDH1 is an independent prognostic factor for patients with stages II-III rectal cancer after receiving radiochemotherapy	Cancer type: locally advanced rectal adenocarcinoma stages II–III Sample size: 64	1. Neoadjuvant chemoradiotherapy 2. Concurrent radiotherapy 3. Surgery	No control population	1. Disease free survival 2. Metastasis 3. Local recurrence 4. Kaplan-Meier analysis	Clinical study - retrospective	1. Neoadjuvant chemoradiotherapy - 5-fluorouracil (5-FU) 2. Concurrent radiotherapy - Total irradiation dose of 46 Gy in 23 fractions of 2Gy 3. Surgery - anterior resections, abdominoperineal resections and discontinuous resections	CD44	Immunohistochemistry staining - anti-human CD44s (clone DF1485; 1:50; Dako, Glostrup, Denmark)	1. No clinicopathological parameters correlated to CD44, LGR5, ALDH1 or CD166 expression levels postoperatively. No markers except ALDH1 were related to survival. 2. ALDH1 independently predicted poor prognosis in patients with RC who received RCT.	No effect	LGR5, ALDH1 and CD166
Elbaiomy et al, 2020	Clinical Impact of Breast Cancer Stem Cells in Metastatic Breast Cancer Patients	Cancer type: metastatic breast cancer Sample size: 76	1. Chemotherapy 2. Hormonal therapy	No control population	1. Response to treatment 2. PFS 3. OS	Prospective study	Patients received different lines of treatment, hormonal or chemotherapy, according to their biological subtypes.	CD44	Immunohistochemistry	1. BCSC-expressing patients showed a significant poor response to treatment; five patients (16.1%) were responders (either CR, PR or stable disease), and 26 patients (83.9%) were non-responders (progressed disease), while non-BCSC-expressing patients showed better response to treatment; 22 patients (51.2%) were responders (either CR, PR, or stable disease), and 21 patients (48.8%) were nonrespond…	Negative	CD24-
Gerger et al, 2011	Common cancer stem cell gene variants predict colon cancer recurrence	Cancer type: stage III and high-risk stage II colon cancer Sample size: 234	1. Adjuvant chemotherapy 2. Surgery	No control population	1. Tumor recurrence	Retrospective	All patients were treated with 5-FU–based adjuvant chemotherapy	SNP: CD44 rs8193 C>T	Genotyping - PCR-RFLP	1. In the univariate analysis, the minor alleles of CD44 rs8193 C>T, ALCAM rs1157 G>A and LGR5 rs17109924 T>C were significantly associated with an increased TTR. 2. Patients carrying at least one T allele in CD44 rs8193 showed a median TTR of 9.4 years. In contrast, patients with homozygous C/C had a median TTR of 5.4 years (HR, 0.51; 95% CI: 0.35–0.93; P=0.022). 3. In the multivariate analysis …	Negative	CD44 rs8193C>T, ALCAM rs1157G>A, LGR5 rs17109924 T>C
Ghanem et al, 2002	Expression and prognostic value of CD44 isoforms in nephroblastoma (Wilms tumor)	Cancer type: Nephroblastoma Sample size: 61	1. Neoadjuvant chemotherapy 2. Surgery	No control population	1. Kaplan-Meier curve 2. Cancer progression 3. Tumor specific survival	Prospective study	Neoadjuvant chemotherapy according to successive protocols of the Socie´te´ International d’Oncologie Pe´diatrique and subsequent tumor nephrectomy	CD44s, CD44v5, CD44v6, CD44v10	Immunohistochemistry- primary mouse monoclonal antibodies for CD44s (clone SFF-2), CD44v5 (clone VFF-8), CD44v6 (clone VFF-18) and CD44v10 (clone VFF- 14).	1. Correlation between blastemal CD44v5 expression and clinical progression as well as tumor specific survival 2. Blastemal and epithelial expression of CD44s and CD44v10 did not show prognostic value 3. Kaplan-Meier curves show signficant relationship among clinical progression, tumor specific survival and blastemal expression of CD44v5, but not CD44s or CD44v10, respectively. 4. Blastemal expre…	Negative	N/A
Gong et al, 2010	Markers of tumor-initiating cells predict chemoresistance in breast cancer	Cancer type: invasive ductal carcinomas of the breast Sample size: 92 samples	1. Neoadjuvant chemotherapy 2. Surgery (masectomy) 3. Radiotherapy	No control population	1. Clinical outcome 2. Clinical response of breast cancer patients 3. Hemotherapeutic sensitivity of cell samples + cell lines	Retrospective study	All the patients underwent pre-operative neoadjuvant chemotherapy with 2 to 6 cycles of FEC regimen (5-Fluorouracil 500mg/m2, Epirubucin 90mg/m2 and Cyclophosphamide 500mg/m2 ). Subsequently, the patients underwent total mastectomy or breast conservation. The patientswith breast conservation received postoperative radiotherapy delivered to the entire breast using photon beams (median dose 50Gy) a…	CD44 +/-	Immunohistochemistry and Flow cytometry	1. ALDH1 expression correlates with clinical outcome of breast cancer patients, BT-IC proportion correlates with poor clinical response to neo-adjuvant chemotherapy, BT-ICs from various primary tumors and cell lines are resistant to chemotherapy 2. Reducing the proportion of BT-ICs sensitizes breast cancer cells to chemotherapy	Negative
Grau et al, 2016	Enrichment of Cells with Cancer Stem Cell-Like Markers in Relapses of Chemoresistant Patients with Locally Advanced Head and Neck Squamous Cell Carcinoma	Cancer type: locally advanced head and neck squamous cell carcinoma Sample size: 45	1. Chemotherapy 2. Radiotherapy	No control population	1. Overall survival	Retrospective study	Cisplatin- based chemotherapy in 8 patients (13%), concomitant chemotherapy and radiotherapy in 11 patients (18%), concomitant cetuximab and radiotherapy in 20 patients (34%), induction chemotherapy plus chemotherapy and radiotherapy in 13 patients (22%), and induction chemotherapy plus cetuximab and radiotherapy in 8 patients (13%).	CD44	Immunohistochemistry - mouse anti-human CD44 monoclonal antibody (G44-26)	1. CD44 after chemotherapy treatment showed that the mean rate of positive cells in the tumor was 18.92% before treatment and 33.58% after treatment; the mean increase was therefore 14.67% (95% confidence interval, CI: 6.94–22.40; p < 0.001). 2. Both univariate and multivariate analysis showed no significant differences in survival according to the expression of CD44 or pan-CK. 3. Overall surviva…	No effect	HLA-1, pan-CK, p-EGFR
Gvozdenovic et al, 2013	CD44 enhances tumor formation and lung metastasis in experimental osteosarcoma and is an additional predictor for poor patient outcome	Cancer type: Osteosarcoma Sample size: 53	1. Neoadjuvant chemotherapy 2. Surgery	No control population	1. Overall survival 2. Kaplan-Meier analysis 3. Metastasis-free survival	Retrospective study	Neoadjuvant chemotherapy - not specified	CD44	Immunohistochemistry staining - pan-CD44 antibody (Hermes3)	1. Kaplan-Meier analysis revealed a tendency of shorter overall mean survival (50+/-8 months) of patients with positive CD44 staining in tumor resections than patients with undetectable CD44 staining (88+/-8 months; p=0.0758) 2. Nonresponders who were CD44-positive had a tendency for shorter overall survival than CD44-negative patients (p=0.0732) 3. Nonresponders with CD44-positive staining in th…	Negative	N/A
Han et al, 2000	Expression of functional markers in acute nonlymphoblastic leukemia	Cancer type: Acute nonlymphoblastic leukemia Sample size: 145	1. Chemotherapy	No control population	1. Number of relapsed/refractory cases 2. Complete response rate 3. Overall survival	Prospective study	Induction chemotherapy administered to the pediatric patients were idarubicin, VP-16, Ara-C and 6-TG, and that to the adult patients were idarubicin and behenoyl ara-C with or without augmentation using VP-16.	CD44	Flow cytometry	1. CD44 was expressed in 42 initial ANLL cases (38.5%), and more frequently expressed in relapsed or refractory ANLL cases (21 out of 35 cases, 58.3%, p = 0.035). 2. CD44-positive cases relapsed more frequently than CD44-negative cases (p = 0.018), but not related to CR rate or survival	Negative	CD11c, CD13, CD34, HLA-DR, MRP, LRP, PGP, CD18, VCAM, MMP2, G-CSFr, GM-CSFr
Hara et al, 2019	Effect of c-Met and CD44v6 Expression in Resistance to Chemotherapy in Esophageal Squamous Cell Carcinoma	Cancer type: thoracic esophageal squamous cell carcinoma Sample size: 147	1. Preoperative chemotherapy 2. Followed by curative esophagectomy	No control population	1. Response to NACT 2. Overall survival 3. Cancer stage	Prospective study	Preoperative chemotherapy consisted of cisplatin, 5-FU, and either Adriamycin (ACF) or docetaxel (DCF), followed by curative esophagectomy,	CD44v6	Immunohistochemistry - mouse monoclonal anti-CD44v6	1. CD44v6-high group was associated with more advanced pT/pN stages and a poorer clinical response to NACT (response rate 53.5% vs. 77.8%, P = 0.025) than the CD44v6-low group. 2. Double-positive immunostaining of c-Met and CD44v6 was identified in 28.6% of all cases, and multivariate analysis of overall survival (OS) identified them (hazard ratio 1.79, 95% confidence interval 1.03–3.04, P = 0.03…	Negative	c-Met
Hu et al, 2009	The expression and clinical significance of KAI1 and CD44v6 protein in human osteosarcoma	Cancer type: Oseosarcoma Sample size: 87 specimens	1. 80 cases of neoadjuvant chemotherapy 2. 67 cases postoperative chemotherapy and curative surgery	No control	1. Tumour free survival 2. Survival time	Retrospective study	The programs of chemotherapy: the first cycle of large-dose MTX program: MTX 200 mg/kg or 8–12 g/m²; the second cycle of IFO program：2–3 g/m², once a 5 days; the third cycle of AP program: ADM 60 mg/m², DDP 120 mg/m², three days to complete. With every cycle interval of about 12 days, three cycles for one course of treatment. Chemotherapy 1–2 course of treatment in preoperative, 2–3 after chemoth…	CD44v6	Immunohistochemistry - stained with rabbit anti-human CD44v6 mono clonal antibody	CD44v6 expression had nothing to do with prognosis of patients, and had no correlation with the degree of differentiation of osteosarcoma	No effect	KAI1
Huh et al 2014	Pretreatment Expression of 13 Molecular Markers as a Predictor of Tumor Responses After Neoadjuvant Chemoradiation in Rectal Cancer	Cancer type: Rectal cancer Sample size: 123 patients	1. Preoperative chemoradiation 2. Radical surgery	No control	4-point tumor regression grade scale based on the ratio of fibrosis to residual cancer.	Prospective study	1. The whole pelvic field received 25 fractions of 180 cGy/d over 5 weeks, for a total of 5040 cGy, using a 4-field box technique. Chemotherapy was administered intravenously, consisting of 5-fluorouracil (5-FU; 425 mg/m2/d) and leucovorin (20 mg/m2/d) during the first and fifth weeks of radiotherapy. 2. Experienced surgeons performed radical surgery, including total mesorectal excision, high vas…	CD44 mRNA	RT-PCR	Elevated CD44 mRNA levels in pretreatment biopsies might be predictive of poor tumor regression after preoperative chemoradiation in rectal cancer.	Negative
Kawamoto et al, 2012	Clinical significance of radiation-induced CD133 expression in residual rectal cancer cells after chemoradiotherapy	Cancer type: Advanced rectal cancer Sample size: 52 patients	Pre-operative CRT	No control	1. Disease-free survival 2. Tumour regression grading 3. Distant recurrence 4. Overall survival	Prospective study	Pre-operative CRT regimen included 4 cycles of 5-fluorouracil (5FU) administered as 600 mg/m2 for 24 h on a continuous intravenous route, and tegafur-uracil (UFT) administered as 400 mg/m2 for 5 days orally Concurrent 20-45 Gy pelvic radiotherapy using a four-field box technique.	CD44 mRNA	Real-time quantitative RT-PCR analysis and Immunohistochemistry	1. No significant association between post-CRT CD44 and clinical outcome was found. 2. There was no significant association between distant recurrence and CD44	No effect
Klose et al, 2021	Still proliferating CD44þ/Ki67þ tumor cells after neoadjuvant radiochemotherapy identify rectal cancer patients with poor survival	Cancer type: adenocarcinoma of rectum Sample size: 218 patients	1. Neoadjuvant radiochemotherapy 2. Curative resection	No control	1. Mortality 2. 5 year relative survival rate 3. Relative survival	Retrospective cohort study	Neoadjuvant radiochemotherapy (28 1.8 Gy with concomitant 5-fluorouracil)	CD44+/Ki67+	Immunohistochemistry	1. CD44 might contribute to the resistance of cancer cells to chemotherapy. After 5-FU and oxaliplatin-based chemotherapy, still proliferating tumor cells were detectable as long as the cells carried the CD44+/Ki67+ signature. 2. Presence of these still proliferating tumor cells was not only independent of tumor regression grade but was also associated with significantly impaired overall and rela…	Negative	Ki67+
Kojima et al, 2010	CD133 expression in rectal cancer after preoperative chemoradiotherapy	Cancer type: rectal cancer Sample size: 102 patients	1. Chemoradiation 2. Surgery 3. Post-operative chemotherapy	No control	1. Recurrence was diagnosed on the basis of clinical examinations and imaging studies. 2. Time to death, final follow-up examination, and diagnosis of recurrence was measured from the date of surgery.	Retrospective study	1. Of 92 patients, 43 received preoperative CRT, which consisted of preoperativeradiotherapy (45 Gy in 5 weeks, 25 fractions) and concomitantchemotherapy of 5-fluorouracil (145 mg⁄mm2per day, fivetimes for 5 weeks). Of the 43 patients in the preoperative CRTgroup, 40 patients had histological confirmation of adenocarci-noma in pretherapic biopsy specimens. 2. SSR was performed 4–6 weeks after the…	CD44	Immunohistochemistry - CD44 staining was performed using mouse anti-CD44 antibody (DF1485; Novocastra Laboratories, Newcastle,UK)	1. OS and DFS in the CD44-positive and -negative pre-operative CRT cases were similar. Frequency of CD44-positive case within cancer tissue was similar between the preoperative chemoradiation therapy group and the surgery-alonegroup. CD44 expression in the preoperative chemoradiation ther-apy group was not associated with prognosis 2. Despite these findings, we failed to find anyquantitative or l…	No effect	CD133
Koukourakis et al, 2012	Cancer stem cell phenotype relates to radio-chemotherapy outcome in locally advanced squamous cell head-neck cancer	Cancer type: HNSCC Sapmle size: 74 specimens	Radiochemotherapy	No control	Response to treatment of measurable lesions was assessed with CT scan 2 and 4 months after treatment completion	Restrospective study	Platinum based (cisplatin 35 mg m2 per week or oxaliplatin 60 mg m2 per week) hyporfractionated accelerated conformal radiotherapy supported with daily amifostine (HypoARC) using a concomitant boost technique (2.7 Gy 20 –22 fractions, within 4 –5 weeks). In all, 15 out of these cases also received cetuximab at the approved dosage of 250 mg m2 per week).	CD44	Immunohistochemistry - mouse monoclonal antibody Ab6124 (Abcam, Cambridge, UK)	1. CSC markers are linked with poor radiotherapy outcome in HNSCC. 2. CD44 expression linked with low-grade tumours. High presence of CD44+ cells and positive node disease were significantly linked with incomplete response after therapy.	Negative	CD24, integrin-beta1, ALH1, Oct4
Lee et al, 2011	An increase in cancer stem cell population after primary systemic therapy is a poor prognostic factor in breast cancer	Cancer type: Clinical stage II or III breast cancer Sample size: 92 patients	1. Chemotherapy (PST - primary systemic therapy)	No control	1. Histologic subtype, Ki-67, Bloom-Richardson histologic grade, T stage, N stage 2. Pathological complete response (pCR) following PST and DFS (disease free survival)	Retrospective study	50 patients were treated with doxorubicin plus docetaxel (AD) regimen containing 50 mg m– 2 doxorubicin i.v. on day 1 and 75 mg m– 2 docetaxel i.v. on day 1 every 3 weeks for three to six cycles (mean, five cycles). 42 patients received doxorubicin plus cyclophosphamide (AC) regimen containing 60 mg m– 2 doxorubicin i.v. on day 1 and 600 mg m– 2 cyclophosphamide i.v. on day 1 every 3 weeks for fo…	CD44+/CD24-	Immunohistochemistry - Formalin-fixed and paraffin-embedded paired tissue samples, Double immunostaining with antibodies to detect CD44 and CD24 was performed with EnVision G|2 Doublestain System Rabbit/Mouse, scored independently by 2 breast pathologists	1. Increased CD44+ /CD24- tumour cell populations after PST showed high Ki-67 proliferation index in post-chemotherapy specimens and high post-neoadjuvant therapy pathologic T stage and ER negativity. Putative CSCs identified by CD44/CD24 significantly increased after PST in human breast cancer tissue. Patients in whom the putative CSC population increased after PST had significantly shorter DFS …	Negative	ALDH1+
Leone et al, 2016	Role of difucosylated Lewis Y antigen in outcome of locally advanced cervical squamous cell carcinoma treated with cisplatin regimen	Cancer type: LACSCC (locally advanced cervical squamous cell carcinoma) at FIGO stages IIB-IVA Sample size: 26 patients	Neoadjuvant chemotherapy or radiochemotherapy	No control	1. Clinical data at baseline 2. Disease-free survival (DFS) 3. Overall survival (OS) were recorded	Prospective study	74 patients included in 3 different prospective phase II trials in the neoadjuvant setting (vinorelbine, docetaxel, ifosfamide-vinorelbine-cisplatin) 52 patients treated with standard radiochemotherapy based on cisplatin (RCBC)	CD44+/LeY+	Immunohistochemistry - Formalin-fixed paraffin-embedded tissues, immunohistochemical analysis, evaluation with light microscope by 2 independent observers	1. CD44+/LeY+ immunophenotype was not associated with worse outcome in LACSCC patients. 2. There was no clear association between CD44+/LeY+ tumors and resistance to different chemotherapy regimens used neoadjuvantly or in combination with radiotherapy.	No effect	Lewis Y antigen
Lin et al, 2010	Prognostic value of pretreatment CD44 mRNA in peripheral blood of patients with locally advanced head and neck cancer	Cancer type: Locally advanced head and neck cancers Sample size: 54 patients	Chemotherapy/radiotherapy	Blood from 20 healthy negative controls	1. Disease recurrence 2. Overall survival	Prospective study	42 recieved chemotherapy (drug not specified), 45 recieved raidiotherapy	CD44 mRNA	Immunohistochemistry and real-time PCR method to quantify level of CD44 mRNA in peripheral blood	1. The pretreatment CD44 mRNA levels at a cutoff point of greater than fivefold were associated with an odds ratio of 12.5 for poor prognosis (95% CI, 3.9–40; p < 0.001) and could predict poor treatment response in patients with locally advanced head and neck cancers.	Negative
Lin et al, 2012	CD44+/CD24- phenotype contributes to malignant relapse following surgical resection and chemotherapy in patients with invasive ductal carcinoma	Cancer type: Invasive ductal carcinoma (breast) Sample size: 147 samples	1. Surgical resection 2. Chemotherapy	No control	1. Disease-free survival 2. Overall survival	Retrospective study	Of the 147 patients, 87 (59.2%) were received adjuvant chemotherapy and 95 (64.6%) were received agents targeted against estrogen receptor.	CD44+/CD24- phenotype	Immunohistochemical staining and evaluation	1. CD44+/CD24- phenotype was significantly associated with shorter cumulative DFS and OS. Thus, the CD44+ /CD24- phenotype may be an important factor for malignant relapse following surgical resection and chemotherapy in patients with invasive ductal carcinoma.	Negative	CD24, ER, PR, and Her2.
Liu et al, 2012	Clinical implications of CD44+/CD24- tumor cell ratio in breast cancer	Cancer type: Advanced breast cancer Sample size: 1340 (135 breast cancer with neoadjuvant treatment)	1. Neoadjuvant chemotherapy 2. Curative surgery	No control	1. 5-year breast cancer-specific survival 2. 5-year distant recurrence rates	Retrospective study	Not specified	CD44+/CD24− cell ratio	Immunohistochemical analysis - fluorescence microscope, specimen stained with control IgG, mouse antihuman CD44 and rabbit antihuman CD24	Cases with the higher CSC ratio were found to be less sensitive to the chemotherapeutic response, while the ones with the lower CSC ratio intended to have a better treatment effect.	Negative
Mikami et al, 2015	Expression of TNF-α and CD44 is implicated in poor prognosis, cancer cell invasion, metastasis and resistance to the sunitinib treatment in clear cell renal cell carcinomas	Cancer type: ccRCC Sample size: 120 patients, 25 treated with sunitinib	Chemotherapy	No control	1. Time to treatment failure 2. Overall survivial	Retrospective study	25 patients were treated with sunitinib, and 10 metastases were removed after the treatment. Other 9 patients were treated with interferon-a or interleukin-2. Sunitinib was administered according to the protocol described previously	CD44	Immunohistochemistry - paraffin sections immunostained with anti-TNF-a mouse monoclonal antibody	1. Patients with CD44-high ccRCC had significantly shorter time to treatment failure and overall survival compared to those with CD44-low tumor, furthermore ,patients with TNF-a-high/CD44-high ccRCC showed worse progression-free survival. 2. Among the 25 ccRCC patients treated with sunitinib for metastatic disease, high CD44 expression was associated with poor treatment outcome. Importantly, resi…	Negative	TNF alpha, MM9
Minato et al, 2013	Aldehyde Dehydrogenase 1 Expression is Associated with Poor Prognosis in Patients with Esophageal Squamous Cell Carcinoma	Cancer type: ESCC Sample size: 40 patients	1. Neoadjuvant chemotherapy involving weekly docetaxel plus 5-fluorouracil and low-dose cisplatin (DFP therapy) prior to surgery 2. Surgery	No control	Pathological response to chemotherapy was evaluated according to the Japanese Classification of Esophageal Carcinoma (10th edition)	Retrospective case control study	Regimen used for the initial systemic chemotherapy and neoadjuvant chemotherapy involved weekly docetaxel plus 5-fluorouracil (5- FU) and low-dose cisplatin (DFP therapy).	CD44 expression	Immunohistochemistry - Paraffin-embedded tumor samples assessed by pathologist for expression of CD44	In the NAC group, a pathological response to chemotherapy was seen in 17 patients (42.5 %), and neither ALDH1 nor CD44 expression was found to be related to the pathological response rate (P = 0.145 and 0.822)	No effect	ALDH1
Negri et al, 2019	High levels of Notch intracellular cleaved domain are associated with stemness and reduced bevacizumab efficacy in patients with advanced colon cancer	Cancer type: colon cancer Sample size: 51 patientsr	Chemotherapy	No control	1. Progression-free survival (PFS) 2. Overall survival (OS) 3. Response rate (RR)	Restrospective study	First‑line bevacizumab‑based chemotherapy, received 5 mg/kg bevacizumab intravenously every 2 weeks or an intravenous injection of 7.5 mg/kg bevacizumab every 3 weeks until the incidence of unacceptable adverse events, radiological progression	CD44	Immunohistochemistry - CD44 mAb (1:50; clone DF1485; cat. no. m708201-2; Dako; Agilent Technologies, Inc.)	1. High expression levels of NICD and CD44 predicted reduced progression-free survival (P<0.001) and overall survival (P=0.002), NICD and CD44 tissue levels exhibited an association and may be related to a reduced survival rate in patients with advanced colon cancer treated with bevacizumab.	Negative	NICD, DLL4, CD31
Pinel et al, 2017	Mesenchymal subtype of glioblastomas with high DNA-PKcs expression is associated with better response to radiotherapy and temozolomide	Cancer type: glioblastoma Sample size: 122 patients	Radiochemotherapy	No control	1. Median survival time 2. Progression free survival	Restrospective study	Two EBRT schedules were established (60 Gy being delivered in 6 weeks for a total of 30 fractions or 40 Gy delivered in 3 weeks for a total of 15 fractions). The most frequently used chemotherapy program, TMZ, was given concomitantly (at a dose of 75 mg/m2) and as maintenance therapy once a day for 5 consecutive days every 28 days (at a dose of 150 mg/m2), and a maximum of 12 maintenance cycles w…	CD44	Immunohistochemistry - stained with antibody against CD44, scored by optical microscopy	1. Median survival of patients with low and high CD44 expression was 11.9 months (95% CI 7.7–14) and 19.1 months (95% CI 15.2–22.4), respectively (p = 0.008). 2. Positive CD44 staining was additionally associated with better PFS, with a median PFS of 8.7 (95% CI 8.1–14.6) in case of a high CD44 expression and 5.5 (95% CI 3.9–9.7) in case of low expression (p = 0.012). 3. High levels of CD44 and D…	Positive	DNA,PKcs, Ku70, Ku80, Olig2
Ristamäki et al, 1997	Elevated serum CD44 level is associated with unfavorable outcome in non- Hodgkin's lymphoma	Cancer type: non-hodgkin lymphoma Sample size: 194 patients	Combination chemotherapy radiotherapy	No control	1. International prognostic index (IPI) 2. Overall survival	Retrospective study	Intermediate-high grade lymphomas: bleo-CHOP (bleomycin, cyclophosphamide, doxorubicin, vincristine, prednisone) or M-BACOD (methotrexate, bleomycin, doxorubicin, cyclophosphamide, vincristine, dexamethasone) or another anthracycline-containing combination chemotherapy regimen Low grade lymphomas: single-agent chlorambucil	s-cd44	Serum CD44 levels	1. High IPI score (≥2) had significantly higher s-CD44 concentrations than those with a low IPI score (0 or 1) 2. Patients with a higher than the median s-CD44 concentration at the time of the diagnosis had poorer survival than those with lower s-CD44 concentrations. The 5- and 10-year survival rates of the subgroup with higher than the median s-CD44 level were 44% and 35%, respectively, whereas …	Negative
Saigusa et al., 2012	Clinical significance of LGR5 and CD44 expression in locally advanced rectal cancer after preoperative chemoradiotherapy	Cancer type: rectal cancer Sample size: 52 patients	1. Preoperative chemoradiotherapy 2. Surgery	No control	1. Recurrence free survival 2. Overall survival 3. CD44 expression	Retrospective study	Short-course (a dose of 20 Gy in 4 fractions) or long-course (a dose of 45 Gy in 25 fractions) radiotherapy Concurrent pharmacokinetic modulation chemotherapy (intravenous infusion of 5-FU: 600 mg/m2 for 24 h, and tegafur-uracil (UFT) given as 400 mg/m2 orally for 5 days	CD44 expression	Quantitative real-time PCR and Immunohistochemistry	1. LGR5 gene expression level in cancer and positivity of CD44 gene expression in cancer stroma were significantly correlated with disease recurrence 2. Elevated cancer LGR5 gene expression and positive CD44 gene expression in cancer stroma were significantly associated with poor recurrence-free and overall survival 3. Positivity of stromal CD44 gene expression was an independent prognostic facto…	Negative	LGR5
Tanei et al, 2009	Association of breast cancer stem cells identified by aldehyde dehydrogenase 1 expression with resistance to sequential paclitaxel and epirubicin-based chemotherapy for breast cancers	Cancer type: primary invasive breast cancer Sample size: 108 samples	Chemotherapy	No control	Pathologic complete response - absence of residual invasive components regardless of presence or absence of ductal carcinoma in situ components	Clinical trial	All patients were treated with 12 cycles of paclitaxel (80 mg/m2/wk) followed by 4 cycles of 5-fluorouracil 500 mg/m2, epirubicin 75 mg/m2, and cyclophosphamide 500 mg/m2 every 3 weeks.	cd44+/cd24-	Immunohistochemical staining	1. ALDH1-positive tumors were significantly associated with a low pCR rate (9.5% versus 32.2%; P = 0.037), but there was no significant association between CD44+/CD24− tumor cell proportions and pCR rates. 2. Proportion of ALDH1-positive tumor cells increased significantly (P < 0.001) after neoadjuvant chemotherapy, but that of CD44+/CD24− tumor cells did not. 3. ALDH1-positive thus seems to be a…	No effect	ALDH-1
Tokunaga et al., 2019	CD44v9 as a poor prognostic factor of triple-negative breast cancer treated with neoadjuvant chemotherapy	Cancer type: triple-negative breast cancer Sample size: 48 patients	Neoadjuvant chemotherapy	No control	1. Nuclear grade and the expression of each protein 2. pCR and the expression of each protein immunohistochemistry 3. Prognosis	Retrospective study	Chemotherapy was administered according to the standard regimen of anthracyclines and/or taxanes	CD44v9	Immunohistochemistry	High CD44v9 expression in pre-NAC samples was associated with poor prognosis in TNBC patients treated with NAC, especially for those in whom pCR was not achieved.	Negative
Wang et al, 2011	Sequential expression of putative stem cell markers in gastric carcinogenesis	Cancer type: local gastric carcinoma (stage I or II) Sample size: 8	1. Neoadjuvant chemotherapy 2. Surgery (gastrectomy)	No control	1. Prognosis - overall survival 2. Chemoresponse - pathological response (absence of tumor or only foci of residual invasive tumorus) basically residual tumour	Clinical trial	All patients were treated with three cycles of docetaxel (30 mg m−2), cisplatin (30 mg m−2) and capecitabine (750 mg m−2)	CD44	Tumour specimens were obtained before and after neoadjuvant chemotherapy by means of endoscopic biopsy and surgical gastrectomy, respectively tissue microarray blocks constructed Immunohistochemical analysis - immunostaining with streptavidin-biotin kit and counter stained with haematoxylin histological staining with H and E stain evluation of immunostaining by two independent GI pathologists - I…	1. Expression of three PSC markers was significantly elevated in GC relative to normal gastric mucosa (P<0.001 for each marker). 2. Precancerous lesions, including intestinal metaplasia and dysplasia, demonstrated increased expression of CD44 and Musashi-1. 3. CD133 was predominantly expressed along the border between intramucosal carcinoma and connective tissue at later stages. 4. High CD44 and …	Negative	Musashi-1, CD133
Yamauchi et al., 2018	Dynamic changes in CD44v-positive cells after preoperative anti-HER2 therapy and its correlation with pathologic complete response in HER2-positive breast cancer	Cancer type: operable primary HER2-positive breast cancer Sample size:18 patients	1. Preoperative chemotherapy - trastuzumab and lapatinib with paclitaxel	No control	1. Response rate [complete response (CR) and partial response (PR)] was determined per Response Evaluation Criteria in Solid Tumors (RECIST)	Prospective clinical trial	During the first 6 weeks of the study, patients were given trastuzumab and lapatinib alone. Lapatinib was given at 1000 mg/day; trastuzumab was started with a loading dose of 4 mg/kg and was then given at a dose of 2 mg/kg weekly During the next 12 weeks, patients were given lapatinib at 750 mg daily and trastuzumab at 2 mg/kg weekly concurrently with paclitaxel at 80 mg/m2	CD44v	Immunohistochemistry - EMT markers	1. Persistent expression of CD44v or enrichment of CD44v through preoperative therapy after dual anti-HER2 therapy may be predictive of poor response to dual anti-HER2 therapy with cytotoxic chemotherapy and may play a significant role in determining a successful therapeutic strategy for drugs that may target CSCs. Based on our findings, a single evaluation of biomarkers before therapy is insuffi…	Negative
Yokota et al., 1999	Potential use of serum CD44 as an indicator of tumour progression in acute leukemia	Cancer type: acute leukaemia Sample size: 25 patients	Chemotherapy	13 normal healthy controls	1. sCD44 levels before and after treatment 2. Repsonse to treatment - complete/partial remission using neutrophil and platelet counts	Clinical trial	Not specified	sCD44	Standard ELISA	1. sCD44 levels decreased after treatment 2. sCD44 levels before treatment were not correlated with therapy response 3. sCD44 levels after treatment corrresponded with clinical course 4. After treatment the serum CD44 levels significantly decreased, but they were still higher than in normal controls. Patients in complete remission all relapsed if serum CD44 levels were higher than 500 ng/ml (norm…	No effect (pretreatment levels)
Yoon et al., 2016	Clinical influence of cancer stem cells on residual disease after preoperative chemoradiotherapy for rectal cancer	Cancer type: residual rectal cancer Sample size:145 samples	1. Chemoradiotherapy 2. Radical resection	No control	1. Recurrence free survival 2. Rectal cancer specific survival	Retrospective study	1. Long-course radiotherapy was administered to the whole pelvis five times per week for 5 weeks with 45 or 50 Gy in 25 fractions of 1.8 or 2 Gy. Chemotherapy regimen was administered as 5-fluorouracil (5-FU), either as a bolus infusion (425 mg/m2/day) plus leucovorin (20 mg/m2/day) or as continuous infusion for 5 days in a week (250 mg/m2/day) during radiotherapy. 2. Curative radical resection w…	CD44	Immunohistochemistry - H &E slides and formalin fixed and paraffin embedded tumor tissues, automatic IHC staining instrument (BenchMark®XT 4-μm whole tissue sections were affixed to glass slides coated with poly-L-lysine and dried overnight at 65 °C. They were then deparaffinized in xylene and rehydrated though a series of graded alcohols. Antigen retrieval was performed by microwave in 10 mmol/L…	1. CD44 expression status did not have a significant association with either RFS (P = 0.725) or RCSS (P = 0.280). 2. ALDH1 positivity was associated with short recurrence-free survival (RFS) (P = 0.005) and rectal cancer-specific survival (RCSS) (P = 0.043). In multivariate analysis, ALDH1 positivity was an independent prognostic factor for poor RFS (P = 0.039; hazard ratio = 2.997; 95 % confiden…	No effect	ALDH
Zhao et al, 2022	Hyaluronic Acid Correlates With Bone Metastasis and Predicts Poor Prognosis in Small-Cell Lung Cancer Patients	Cancer type: small-cell lung cancer Sample size: 72 patients	Chemotherapy with or without radiotherapy	No control	Tumor response (response evaluation criteria in solid tumors) - complete response, partial response, stable disease, progressive disease	Prospective cohort study	2 cycles of etoposide combined with platinum (cisplatin or carboplatin)	HA and CD44	Enzyme-linked immunosorbent assay	1. Baseline plasma HA was notably associated with bone metastasis 2. Baseline HA or CD44 or both were associated with BM 3. HA appears to be used as an independent predictive factor for BM, and the dynamic detection of HA can predict prognosis in SCLC patients 4. The rate of BM in the HAlowCD44low group (7.0%) is lower than that in the HAhighCD44high group (55.6%), HAhighCD44low group (50.0%), an…	Negative	Osteopontin (OPN)
